# Supplementary material for: Inhibition of the Eukaryotic 80S Ribosome as a Potential Anticancer Therapy: A Structural Perspective
Source: Cancers (Basel). 2021 Aug 31;13(17):4392. doi: 10.3390/cancers13174392 (PMC8430933; doi:10.3390/cancers13174392)
Supplement: Supplementary file 1 [file cancers-13-04392-s001.zip]

Archive with 4 entries (3 files):
- cancers-1356485-supplementary for XML/
- cancers-1356485-supplementary for XML/.~lock.FigureLegends_Final.docx#
- cancers-1356485-supplementary for XML/cancers-1356485-Supplementary_Table S1 for XML.docx
- cancers-1356485-supplementary for XML/FinalSessionCompound.pse
